# Supplementary material for: Two new species of the genus Trilacuna Tong & Li, 2007 (Araneae, Oonopidae) from the Nangunhe Nature Reserve, Yunnan Province, China
Source: Biodivers Data J. 2025 Nov 25;13:e175820. doi: 10.3897/BDJ.13.e175820 (PMC12673334; doi:10.3897/BDJ.13.e175820)
Supplement: XML Treatment for Trilacuna jimengi [file BDJ.13.e175820-treatment1.xml]

<!DOCTYPE tp:taxon-treatment
  PUBLIC "-//TaxonX//DTD Taxonomic Treatment Publishing DTD v0 20100105//EN" "tax-treatment-NSO.dtd">
<tp:taxon-treatment xmlns:tp="http://www.plazi.org/taxpub"><tp:treatment-meta><mixed-citation publication-type="journal"><person-group><name><surname>Dai</surname><given-names>Chengzhi</given-names></name><name><surname>Yang</surname><given-names>Tong</given-names></name><name><surname>Tong</surname><given-names>Yanfeng</given-names></name><name><surname>Yang</surname><given-names>Zizhong</given-names></name></person-group><article-title>Two new species of the genus <italic><tp:taxon-name><tp:taxon-name-part taxon-name-part-type="genus" reg="Trilacuna">Trilacuna</tp:taxon-name-part></tp:taxon-name></italic> Tong &amp; Li, 2007 (<tp:taxon-name><tp:taxon-name-part taxon-name-part-type="order">Araneae</tp:taxon-name-part></tp:taxon-name>, <tp:taxon-name><tp:taxon-name-part taxon-name-part-type="family">Oonopidae</tp:taxon-name-part></tp:taxon-name>) from the Nangunhe Nature Reserve, Yunnan Province, China</article-title><source>Biodivers Data J</source><day>25</day><month>11</month><year>2025</year><volume>13</volume><pub-id pub-id-type="doi">10.3897/BDJ.13.e175820</pub-id></mixed-citation></tp:treatment-meta><tp:nomenclature><tp:taxon-name><object-id xmlns:xlink="http://www.w3.org/1999/xlink" content-type="arpha" xlink:type="simple">3E4361D1-EEFA-5C63-BD56-D1B7EB5FC836</object-id><tp:taxon-name-part taxon-name-part-type="genus">Trilacuna</tp:taxon-name-part> <tp:taxon-name-part taxon-name-part-type="species">jimengi</tp:taxon-name-part><object-id xmlns:xlink="http://www.w3.org/1999/xlink" content-type="zoobank" xlink:type="simple" object-id-type="ZooBank">1D70A61B-7E05-4EE9-BF46-AA955474F651</object-id></tp:taxon-name><tp:taxon-authority>Dai &amp; Tong</tp:taxon-authority><tp:taxon-status xmlns:xlink="http://www.w3.org/1999/xlink" xlink:type="simple">sp. nov.</tp:taxon-status></tp:nomenclature><tp:treatment-sec sec-type="materials"><title>Materials</title><list list-type="alpha-lower" list-content="occurrences"><list-item><p><bold>Type status:</bold> <named-content xmlns:xlink="http://www.w3.org/1999/xlink" content-type="dwc:typeStatus" xlink:type="simple">Holotype</named-content>. <bold>Occurrence:</bold> catalogNumber: <named-content xmlns:xlink="http://www.w3.org/1999/xlink" content-type="dwc:catalogNumber" xlink:type="simple">SYNU-F-4861</named-content>; recordedBy: <named-content xmlns:xlink="http://www.w3.org/1999/xlink" content-type="dwc:recordedBy" xlink:type="simple">Jimeng Ma</named-content>; individualCount: <named-content xmlns:xlink="http://www.w3.org/1999/xlink" content-type="dwc:individualCount" xlink:type="simple">1</named-content>; sex: <named-content xmlns:xlink="http://www.w3.org/1999/xlink" content-type="dwc:sex" xlink:type="simple">male</named-content>; lifeStage: <named-content xmlns:xlink="http://www.w3.org/1999/xlink" content-type="dwc:lifeStage" xlink:type="simple">adult</named-content>; occurrenceID: <named-content xmlns:xlink="http://www.w3.org/1999/xlink" content-type="dwc:occurrenceID" xlink:type="simple">9AB5A0E1-2740-5342-96DB-8FAB109DF0BF</named-content>; <bold>Taxon:</bold> scientificName: <named-content xmlns:xlink="http://www.w3.org/1999/xlink" content-type="dwc:scientificName" xlink:type="simple"><italic><tp:taxon-name><tp:taxon-name-part taxon-name-part-type="genus" reg="Trilacuna">Trilacuna</tp:taxon-name-part> <tp:taxon-name-part taxon-name-part-type="species" reg="jimengi">jimengi</tp:taxon-name-part></tp:taxon-name></italic></named-content>; order: <named-content xmlns:xlink="http://www.w3.org/1999/xlink" content-type="dwc:order" xlink:type="simple"><tp:taxon-name><tp:taxon-name-part taxon-name-part-type="order">Araneae</tp:taxon-name-part></tp:taxon-name></named-content>; family: <named-content xmlns:xlink="http://www.w3.org/1999/xlink" content-type="dwc:family" xlink:type="simple"><tp:taxon-name><tp:taxon-name-part taxon-name-part-type="family">Oonopidae</tp:taxon-name-part></tp:taxon-name></named-content>; genus: <named-content xmlns:xlink="http://www.w3.org/1999/xlink" content-type="dwc:genus" xlink:type="simple"><tp:taxon-name><tp:taxon-name-part taxon-name-part-type="genus">Trilacuna</tp:taxon-name-part></tp:taxon-name></named-content>; <bold>Location:</bold> country: <named-content xmlns:xlink="http://www.w3.org/1999/xlink" content-type="dwc:country" xlink:type="simple">China</named-content>; stateProvince: <named-content xmlns:xlink="http://www.w3.org/1999/xlink" content-type="dwc:stateProvince" xlink:type="simple">Yunnan</named-content>; county: <named-content xmlns:xlink="http://www.w3.org/1999/xlink" content-type="dwc:county" xlink:type="simple">Lincang City</named-content>; locality: <named-content xmlns:xlink="http://www.w3.org/1999/xlink" content-type="dwc:locality" xlink:type="simple">Cangyuan Wa Autonomus County, 500m Northeast of Erma River</named-content>; verbatimElevation: <named-content xmlns:xlink="http://www.w3.org/1999/xlink" content-type="dwc:verbatimElevation" xlink:type="simple">1561.05 m</named-content>; verbatimCoordinates: <named-content xmlns:xlink="http://www.w3.org/1999/xlink" content-type="dwc:verbatimCoordinates" xlink:type="simple"><named-content content-type="dwc:verbatimCoordinates" xlink:type="simple">23°12′44″N, 99°11′58″E</named-content></named-content>; <bold>Identification:</bold> identifiedBy: <named-content xmlns:xlink="http://www.w3.org/1999/xlink" content-type="dwc:identifiedBy" xlink:type="simple">Yanfeng Tong</named-content>; <bold>Event:</bold> samplingProtocol: <named-content xmlns:xlink="http://www.w3.org/1999/xlink" content-type="dwc:samplingProtocol" xlink:type="simple">sifting leaf litter</named-content>; eventDate: <named-content xmlns:xlink="http://www.w3.org/1999/xlink" content-type="dwc:eventDate" xlink:type="simple">30/09/2024</named-content></p></list-item><list-item><p><bold>Type status:</bold> <named-content xmlns:xlink="http://www.w3.org/1999/xlink" content-type="dwc:typeStatus" xlink:type="simple">Paratype</named-content>. <bold>Occurrence:</bold> catalogNumber: <named-content xmlns:xlink="http://www.w3.org/1999/xlink" content-type="dwc:catalogNumber" xlink:type="simple">SYNU-F-4862-4863</named-content>; recordedBy: <named-content xmlns:xlink="http://www.w3.org/1999/xlink" content-type="dwc:recordedBy" xlink:type="simple">Jimeng Ma</named-content>; individualCount: <named-content xmlns:xlink="http://www.w3.org/1999/xlink" content-type="dwc:individualCount" xlink:type="simple">2</named-content>; sex: <named-content xmlns:xlink="http://www.w3.org/1999/xlink" content-type="dwc:sex" xlink:type="simple">female</named-content>; lifeStage: <named-content xmlns:xlink="http://www.w3.org/1999/xlink" content-type="dwc:lifeStage" xlink:type="simple">adult</named-content>; occurrenceID: <named-content xmlns:xlink="http://www.w3.org/1999/xlink" content-type="dwc:occurrenceID" xlink:type="simple">5DFCD329-533F-5A50-A5BA-09A7C7D79AAB</named-content>; <bold>Taxon:</bold> scientificName: <named-content xmlns:xlink="http://www.w3.org/1999/xlink" content-type="dwc:scientificName" xlink:type="simple"><italic><tp:taxon-name><tp:taxon-name-part taxon-name-part-type="genus" reg="Trilacuna">Trilacuna</tp:taxon-name-part> <tp:taxon-name-part taxon-name-part-type="species" reg="jimengi">jimengi</tp:taxon-name-part></tp:taxon-name></italic></named-content>; order: <named-content xmlns:xlink="http://www.w3.org/1999/xlink" content-type="dwc:order" xlink:type="simple"><tp:taxon-name><tp:taxon-name-part taxon-name-part-type="order">Araneae</tp:taxon-name-part></tp:taxon-name></named-content>; family: <named-content xmlns:xlink="http://www.w3.org/1999/xlink" content-type="dwc:family" xlink:type="simple"><tp:taxon-name><tp:taxon-name-part taxon-name-part-type="family">Oonopidae</tp:taxon-name-part></tp:taxon-name></named-content>; genus: <named-content xmlns:xlink="http://www.w3.org/1999/xlink" content-type="dwc:genus" xlink:type="simple"><tp:taxon-name><tp:taxon-name-part taxon-name-part-type="genus">Trilacuna</tp:taxon-name-part></tp:taxon-name></named-content>; <bold>Location:</bold> country: <named-content xmlns:xlink="http://www.w3.org/1999/xlink" content-type="dwc:country" xlink:type="simple">China</named-content>; stateProvince: <named-content xmlns:xlink="http://www.w3.org/1999/xlink" content-type="dwc:stateProvince" xlink:type="simple">Yunnan</named-content>; county: <named-content xmlns:xlink="http://www.w3.org/1999/xlink" content-type="dwc:county" xlink:type="simple">Lincang City</named-content>; locality: <named-content xmlns:xlink="http://www.w3.org/1999/xlink" content-type="dwc:locality" xlink:type="simple">Cangyuan Wa Autonomus County, 500m Northeast of Erma River</named-content>; verbatimElevation: <named-content xmlns:xlink="http://www.w3.org/1999/xlink" content-type="dwc:verbatimElevation" xlink:type="simple">1561.05 m</named-content>; verbatimCoordinates: <named-content xmlns:xlink="http://www.w3.org/1999/xlink" content-type="dwc:verbatimCoordinates" xlink:type="simple"><named-content content-type="dwc:verbatimCoordinates" xlink:type="simple">23°12′44″N, 99°11′58″E</named-content></named-content>; <bold>Identification:</bold> identifiedBy: <named-content xmlns:xlink="http://www.w3.org/1999/xlink" content-type="dwc:identifiedBy" xlink:type="simple">Yanfeng Tong</named-content>; <bold>Event:</bold> samplingProtocol: <named-content xmlns:xlink="http://www.w3.org/1999/xlink" content-type="dwc:samplingProtocol" xlink:type="simple">sifting leaf litter</named-content>; eventDate: <named-content xmlns:xlink="http://www.w3.org/1999/xlink" content-type="dwc:eventDate" xlink:type="simple">30/09/2024</named-content></p></list-item></list></tp:treatment-sec><tp:treatment-sec sec-type="Description"><title>Description</title><p><bold>Male (Holotype). Body</bold>: habitus as in Fig. <xref ref-type="fig" rid="F13587405">1</xref>A, C and E; body length 1.58; yellow. <bold>Carapace</bold>: 0.78 long, 0.64 wide; oval in dorsal view, sides smooth (Fig. <xref ref-type="fig" rid="F13587405">1</xref>B and F). <bold>Eyes</bold>: Six eyes, well developed; ALE separated from edge of carapace by 1.1 diameters (Fig. <xref ref-type="fig" rid="F13587405">1</xref>I). <bold>Mouthparts</bold>: chelicerae straight; labium rectangular, fused to sternum, anterior margin deeply incised; endites slender, distally only slightly branched (Fig. <xref ref-type="fig" rid="F13587405">1</xref>D and G). <bold>Sternum</bold>: surface smooth, sternum covered with many needle-like setae, with several rows of ridges and short and fine setae in median part (Fig. <xref ref-type="fig" rid="F13587405">1</xref>D). <bold>Abdomen</bold>: 0.92 long, 0.61 wide; elongated oval in dorsal view, covered with fine setae; booklung covers ovoid (Fig. <xref ref-type="fig" rid="F13587405">1</xref>H); sperm pore situated in front of anterior spiracles; posterior spiracles connected by shallow groove; with small hole situated between anterior and posterior spiracles. <bold>Palp</bold>: yellow; 0.51 long (0.16, 0.11, 0.10, 0.14); femur swollen (width/length = 0.75); tibia about as long as patella; bulb kidney-shape, tapering apically, with a small apophysis on subapical region; psembolus complex, with basal leaf-shaped projection (blp), broad median branch (mb) and lateral branch (lb), surrounded by numerous fibre structures (Fig. <xref ref-type="fig" rid="F13587407">2</xref>A–K).</p><p><bold>Female (paratype, SYNU-F-4862).</bold> Same as male, except as noted. Habitus as in Fig. <xref ref-type="fig" rid="F13587409">3</xref>A, C and E. <bold>Body</bold>: 1.55 long. <bold>Carapace</bold>: 0.69 long, 0.58 wide. <bold>Sternum</bold>: without rows of ridges in median part (Fig. <xref ref-type="fig" rid="F13587409">3</xref>D). <bold>Abdomen</bold>: 1.87 long, 0.59 wide. <bold>Epigastric area</bold>: middle part of anterior margin of postgastric scutum triangular shape; with recurved, strongly sclerotised arches (sar) anterior to the spiracles (Fig. <xref ref-type="fig" rid="F13587409">3</xref>G and Fig. <xref ref-type="fig" rid="F13590716">7</xref><xref ref-type="fig" rid="F13590721">a</xref>). <bold>Endogyne</bold>: with narrow, transversally elongated sclerite (tsc); with anterior T-shaped sclerite (as) and posterior large ellipsoidal globular structure (glo); transverse bars (tba) with pair of short lateral apodemes (ap) (Fig. <xref ref-type="fig" rid="F13590716">7</xref><xref ref-type="fig" rid="F13590722">b</xref>).</p></tp:treatment-sec><tp:treatment-sec sec-type="Diagnosis"><title>Diagnosis</title><p>The new species is similar to <italic><tp:taxon-name><tp:taxon-name-part taxon-name-part-type="genus" reg="Trilacuna">T.</tp:taxon-name-part> <tp:taxon-name-part taxon-name-part-type="species" reg="wuhe">wuhe</tp:taxon-name-part></tp:taxon-name></italic> Tong, Zhang &amp; Li, 2019 in the rows of ridges on central area of sternum, but can be distinguished by the smooth carapace (vs. granulate; cf. Fig. <xref ref-type="fig" rid="F13587405">1</xref>B, F, Fig. <xref ref-type="fig" rid="F13587409">3</xref>B, F and <xref ref-type="bibr" rid="B13587359">Tong et al. (2019)</xref>: figs. 16D, F, 18D and F), the small apophysis on subapical region of bulb (vs. absent;cf. Fig. <xref ref-type="fig" rid="F13587407">2</xref>A, E and <xref ref-type="bibr" rid="B13587359">Tong et al. (2019)</xref>: figs. 17A and C) and by the large ellipsoidal globular structure of endogyne (vs. small; cf. Fig. <xref ref-type="fig" rid="F13590716">7</xref><xref ref-type="fig" rid="F13590721">a</xref>, <xref ref-type="fig" rid="F13590722">b</xref> and <xref ref-type="bibr" rid="B13587359">Tong et al. (2019)</xref>: fig. 25B).</p></tp:treatment-sec><tp:treatment-sec sec-type="Etymology"><title>Etymology</title><p>The specific name is named after the collector, Jimeng Ma.</p></tp:treatment-sec><tp:treatment-sec sec-type="Distribution"><title>Distribution</title><p>Known only from the type locality, Yunnan Province, China (Fig. <xref ref-type="fig" rid="F13590745">8</xref>).</p></tp:treatment-sec><tp:treatment-sec><!--Section generated to contain objects referenced in tp:taxon-treatment.--><fig id="F13587405" position="float" orientation="portrait"><object-id xmlns:xlink="http://www.w3.org/1999/xlink" content-type="arpha" xlink:type="simple">6582032F-26FE-5E9E-A723-A94CE705D9BB</object-id><object-id xmlns:xlink="http://www.w3.org/1999/xlink" content-type="doi" xlink:type="simple">10.3897/BDJ.13.e175820.figure7d</object-id><label>Figure 1.</label><caption><p><italic><tp:taxon-name><tp:taxon-name-part taxon-name-part-type="genus" reg="Trilacuna">Trilacuna</tp:taxon-name-part> <tp:taxon-name-part taxon-name-part-type="species" reg="jimengi">jimengi</tp:taxon-name-part></tp:taxon-name></italic> sp. nov., male holotype. <bold>A</bold> habitus, dorsal view; <bold>B</bold> prosoma, dorsal view; <bold>C</bold> habitus, ventral view; <bold>D</bold> prosoma, ventral view; <bold>E</bold> habitus, lateral view; <bold>F</bold> prosoma, lateral view; <bold>G</bold> labium and endites, ventral view; <bold>H</bold> abdomen, ventral view; <bold>I</bold> prosoma, anterior view. Abbreviations: slh = small hole; sri = small ridges. Scale bars: A–F, I = 0.4 mm; G, H = 0.2 mm.</p></caption><graphic xmlns:xlink="http://www.w3.org/1999/xlink" xlink:href="bdj-13-e175820-g001.jpg" position="float" id="oo_1444024.jpg" orientation="portrait" xlink:type="simple"><uri content-type="original_file" xlink:type="simple">https://binary.pensoft.net/fig/1444024</uri></graphic></fig><fig id="F13587407" position="float" orientation="portrait"><object-id xmlns:xlink="http://www.w3.org/1999/xlink" content-type="arpha" xlink:type="simple">B9405171-C2B0-5A25-A2FD-14120999E8E7</object-id><object-id xmlns:xlink="http://www.w3.org/1999/xlink" content-type="doi" xlink:type="simple">10.3897/BDJ.13.e175820.figure7d</object-id><label>Figure 2.</label><caption><p><italic><tp:taxon-name><tp:taxon-name-part taxon-name-part-type="genus" reg="Trilacuna">Trilacuna</tp:taxon-name-part> <tp:taxon-name-part taxon-name-part-type="species" reg="jimengi">jimengi</tp:taxon-name-part></tp:taxon-name></italic> sp. nov., male holotype, light (A-C) and SEM (D-K) images. <bold>A</bold> left palp, prolateral view; <bold>B</bold> left palp, dorsal view, arrows in A, B and E show the small apophysis; <bold>C</bold> left palp, retrolateral view; <bold>D</bold> left palp, prolateral view; <bold>E</bold> left palp, dorsal view; <bold>F</bold> left palp, retrolateral view; <bold>G</bold> bulb, prolateral view; <bold>H</bold> bulb, retrolateral view; <bold>I</bold> distal part of bulb, prolateral view; <bold>J</bold> distal part of bulb, dorsal view; <bold>K</bold> distal part of bulb, retrolateral view. Abbreviations: blp = basal leaf-shaped projection; lb = lateral branch; mb = medial branch. Scale bars: A–H = 0.1 mm; I–K = 0.05 mm.</p></caption><graphic xmlns:xlink="http://www.w3.org/1999/xlink" xlink:href="bdj-13-e175820-g002.jpg" position="float" id="oo_1444026.jpg" orientation="portrait" xlink:type="simple"><uri content-type="original_file" xlink:type="simple">https://binary.pensoft.net/fig/1444026</uri></graphic></fig><fig id="F13587409" position="float" orientation="portrait"><object-id xmlns:xlink="http://www.w3.org/1999/xlink" content-type="arpha" xlink:type="simple">0AF1392B-3991-57FC-9C32-7544B5F759D5</object-id><object-id xmlns:xlink="http://www.w3.org/1999/xlink" content-type="doi" xlink:type="simple">10.3897/BDJ.13.e175820.figure7c</object-id><label>Figure 3.</label><caption><p><italic><tp:taxon-name><tp:taxon-name-part taxon-name-part-type="genus" reg="Trilacuna">Trilacuna</tp:taxon-name-part> <tp:taxon-name-part taxon-name-part-type="species" reg="jimengi">jimengi</tp:taxon-name-part></tp:taxon-name></italic> sp. nov., female paratype. <bold>A</bold> habitus, dorsal view; <bold>B</bold> prosoma, dorsal view; <bold>C</bold> habitus, ventral view; <bold>D</bold> prosoma, ventral view; <bold>E</bold> habitus, lateral view; <bold>F</bold> prosoma, lateral view; <bold>G</bold> abdomen, ventral view; <bold>H</bold> prosoma, anterior view. Scale bars: A–F, H = 0.4 mm; G = 0.2 mm.</p></caption><graphic xmlns:xlink="http://www.w3.org/1999/xlink" xlink:href="bdj-13-e175820-g003.jpg" position="float" id="oo_1444028.jpg" orientation="portrait" xlink:type="simple"><uri content-type="original_file" xlink:type="simple">https://binary.pensoft.net/fig/1444028</uri></graphic></fig><fig-group id="F13590716" position="float" orientation="portrait"><caption><p><italic><tp:taxon-name><tp:taxon-name-part taxon-name-part-type="genus" reg="Trilacuna">Trilacuna</tp:taxon-name-part></tp:taxon-name></italic> spp., endogyne. Abbreviations: ap = apodeme; as = anterior sclerite; glo = globular structure; psp = posterior spiracle; sar = sclerotised, recurved arches; tba = transverse bars; tsc = transverse sclerite. Scale bar: 0.1 mm.</p></caption><fig id="F13590721" position="float" orientation="portrait"><object-id xmlns:xlink="http://www.w3.org/1999/xlink" content-type="arpha" xlink:type="simple">F3CA289F-B8EF-56B7-B875-3E23FB9E0102</object-id><object-id xmlns:xlink="http://www.w3.org/1999/xlink" content-type="doi" xlink:type="simple">10.3897/BDJ.13.e175820.figure7a</object-id><label>Figure 7a.</label><caption><p><italic><tp:taxon-name><tp:taxon-name-part taxon-name-part-type="genus" reg="Trilacuna">Trilacuna</tp:taxon-name-part> <tp:taxon-name-part taxon-name-part-type="species" reg="jimengi">jimengi</tp:taxon-name-part></tp:taxon-name></italic> sp. nov., ventral view;</p></caption><graphic xmlns:xlink="http://www.w3.org/1999/xlink" xlink:href="bdj-13-e175820-g007_a.jpg" xlink:type="simple" position="float" orientation="portrait" id="oo_1446093.jpg"><uri content-type="original_file" xlink:type="simple">https://binary.pensoft.net/fig/1446093</uri></graphic></fig><fig id="F13590722" position="float" orientation="portrait"><object-id xmlns:xlink="http://www.w3.org/1999/xlink" content-type="arpha" xlink:type="simple">6C2F0162-27A8-556C-B917-A6B03A78F04C</object-id><object-id xmlns:xlink="http://www.w3.org/1999/xlink" content-type="doi" xlink:type="simple">10.3897/BDJ.13.e175820.figure7b</object-id><label>Figure 7b.</label><caption><p><italic><tp:taxon-name><tp:taxon-name-part taxon-name-part-type="genus" reg="Trilacuna">Trilacuna</tp:taxon-name-part> <tp:taxon-name-part taxon-name-part-type="species" reg="jimengi">jimengi</tp:taxon-name-part></tp:taxon-name></italic> sp. nov., dorsal view;</p></caption><graphic xmlns:xlink="http://www.w3.org/1999/xlink" xlink:href="bdj-13-e175820-g007_b.jpg" xlink:type="simple" position="float" orientation="portrait" id="oo_1446094.jpg"><uri content-type="original_file" xlink:type="simple">https://binary.pensoft.net/fig/1446094</uri></graphic></fig><fig id="F13590723" position="float" orientation="portrait"><object-id xmlns:xlink="http://www.w3.org/1999/xlink" content-type="arpha" xlink:type="simple">EFC9D7C1-7CC1-5296-9B0B-7DB00E2A56D6</object-id><object-id xmlns:xlink="http://www.w3.org/1999/xlink" content-type="doi" xlink:type="simple">10.3897/BDJ.13.e175820.figure7c</object-id><label>Figure 7c.</label><caption><p><italic><tp:taxon-name><tp:taxon-name-part taxon-name-part-type="genus" reg="Trilacuna">Trilacuna</tp:taxon-name-part> <tp:taxon-name-part taxon-name-part-type="species" reg="nangunhe">nangunhe</tp:taxon-name-part></tp:taxon-name></italic> sp. nov., ventral view;</p></caption><graphic xmlns:xlink="http://www.w3.org/1999/xlink" xlink:href="bdj-13-e175820-g007_c.jpg" xlink:type="simple" position="float" orientation="portrait" id="oo_1446095.jpg"><uri content-type="original_file" xlink:type="simple">https://binary.pensoft.net/fig/1446095</uri></graphic></fig><fig id="F13590724" position="float" orientation="portrait"><object-id xmlns:xlink="http://www.w3.org/1999/xlink" content-type="arpha" xlink:type="simple">DBD4A822-35C7-57BB-BF09-23216E821559</object-id><object-id xmlns:xlink="http://www.w3.org/1999/xlink" content-type="doi" xlink:type="simple">10.3897/BDJ.13.e175820.figure7d</object-id><label>Figure 7d.</label><caption><p><italic><tp:taxon-name><tp:taxon-name-part taxon-name-part-type="genus" reg="Trilacuna">Trilacuna</tp:taxon-name-part> <tp:taxon-name-part taxon-name-part-type="species" reg="nangunhe">nangunhe</tp:taxon-name-part></tp:taxon-name></italic> sp. nov., dorsal view.</p></caption><graphic xmlns:xlink="http://www.w3.org/1999/xlink" xlink:href="bdj-13-e175820-g007_d.jpg" xlink:type="simple" position="float" orientation="portrait" id="oo_1446096.jpg"><uri content-type="original_file" xlink:type="simple">https://binary.pensoft.net/fig/1446096</uri></graphic></fig></fig-group><fig id="F13590721" position="float" orientation="portrait"><object-id xmlns:xlink="http://www.w3.org/1999/xlink" content-type="arpha" xlink:type="simple">F3CA289F-B8EF-56B7-B875-3E23FB9E0102</object-id><object-id xmlns:xlink="http://www.w3.org/1999/xlink" content-type="doi" xlink:type="simple">10.3897/BDJ.13.e175820.figure7a</object-id><label>Figure 7a.</label><caption><p><italic><tp:taxon-name><tp:taxon-name-part taxon-name-part-type="genus" reg="Trilacuna">Trilacuna</tp:taxon-name-part> <tp:taxon-name-part taxon-name-part-type="species" reg="jimengi">jimengi</tp:taxon-name-part></tp:taxon-name></italic> sp. nov., ventral view;</p></caption><graphic xmlns:xlink="http://www.w3.org/1999/xlink" xlink:href="bdj-13-e175820-g007_a.jpg" xlink:type="simple" position="float" orientation="portrait" id="oo_1446093.jpg"><uri content-type="original_file" xlink:type="simple">https://binary.pensoft.net/fig/1446093</uri></graphic></fig><fig id="F13590722" position="float" orientation="portrait"><object-id xmlns:xlink="http://www.w3.org/1999/xlink" content-type="arpha" xlink:type="simple">6C2F0162-27A8-556C-B917-A6B03A78F04C</object-id><object-id xmlns:xlink="http://www.w3.org/1999/xlink" content-type="doi" xlink:type="simple">10.3897/BDJ.13.e175820.figure7b</object-id><label>Figure 7b.</label><caption><p><italic><tp:taxon-name><tp:taxon-name-part taxon-name-part-type="genus" reg="Trilacuna">Trilacuna</tp:taxon-name-part> <tp:taxon-name-part taxon-name-part-type="species" reg="jimengi">jimengi</tp:taxon-name-part></tp:taxon-name></italic> sp. nov., dorsal view;</p></caption><graphic xmlns:xlink="http://www.w3.org/1999/xlink" xlink:href="bdj-13-e175820-g007_b.jpg" xlink:type="simple" position="float" orientation="portrait" id="oo_1446094.jpg"><uri content-type="original_file" xlink:type="simple">https://binary.pensoft.net/fig/1446094</uri></graphic></fig><fig id="F13590745" position="float" orientation="portrait"><object-id xmlns:xlink="http://www.w3.org/1999/xlink" content-type="arpha" xlink:type="simple">7FEC2F23-5920-56C5-BD7D-588B7161A167</object-id><object-id xmlns:xlink="http://www.w3.org/1999/xlink" content-type="doi" xlink:type="simple">10.3897/BDJ.13.e175820.figure7c</object-id><label>Figure 8.</label><caption><p>Distribution records of two new species from Nangunhe Nature Reserve, Yunnan, China. <bold>1.</bold> <italic><tp:taxon-name><tp:taxon-name-part taxon-name-part-type="genus" reg="Trilacuna">T.</tp:taxon-name-part> <tp:taxon-name-part taxon-name-part-type="species" reg="jimengi">jimengi</tp:taxon-name-part></tp:taxon-name></italic> sp. nov.; <bold>2.</bold> <italic><tp:taxon-name><tp:taxon-name-part taxon-name-part-type="genus" reg="Trilacuna">T.</tp:taxon-name-part> <tp:taxon-name-part taxon-name-part-type="species" reg="nangunhe">nangunhe</tp:taxon-name-part></tp:taxon-name></italic> sp. nov.</p></caption><graphic xmlns:xlink="http://www.w3.org/1999/xlink" xlink:href="bdj-13-e175820-g008.jpg" position="float" id="oo_1446075.jpg" orientation="portrait" xlink:type="simple"><uri content-type="original_file" xlink:type="simple">https://binary.pensoft.net/fig/1446075</uri></graphic></fig></tp:treatment-sec><ref-list><ref id="B13587359"><element-citation xmlns:xlink="http://www.w3.org/1999/xlink" publication-type="article" xlink:type="simple"><person-group person-group-type="author"><name name-style="western"><surname>Tong</surname><given-names>Yanfeng</given-names></name><name name-style="western"><surname>Chen</surname><given-names>Haifeng</given-names></name><name name-style="western"><surname>Bai</surname><given-names>Shuchong</given-names></name><name name-style="western"><surname>Zhang</surname><given-names>Zhisheng</given-names></name><name name-style="western"><surname>Li</surname><given-names>Shuqiang</given-names></name></person-group><year>2019</year><article-title>Seven new species of the genus <italic><tp:taxon-name><tp:taxon-name-part taxon-name-part-type="genus" reg="Trilacuna">Trilacuna</tp:taxon-name-part></tp:taxon-name></italic> Tong &amp; Li, 2007 from Yunnan, China (<tp:taxon-name><tp:taxon-name-part taxon-name-part-type="order">Araneae</tp:taxon-name-part></tp:taxon-name>, <tp:taxon-name><tp:taxon-name-part taxon-name-part-type="family">Oonopidae</tp:taxon-name-part></tp:taxon-name>)</article-title><source>ZooKeys</source><volume>821</volume><fpage>11</fpage><lpage>44</lpage><pub-id pub-id-type="doi">10.3897/zookeys.821.29599</pub-id></element-citation></ref></ref-list></tp:taxon-treatment>
